# Supplementary material for: Bioclimatic and Landscape Factors drive the Potential Distribution of Philaenus spumarius, Neophilaenus campestris and N. lineatus (Hemiptera, Aphrophoridae) in Southeastern Iberian Peninsula
Source: Insects. 2023 Jun 30;14(7):592. doi: 10.3390/insects14070592 (PMC10380695; doi:10.3390/insects14070592)
Supplement: Supplementary file 1 [file insects-14-00592-s001.zip]

Archive with 3 entries (2 files):
- insects-2418588 - Supplementary/
- insects-2418588 - Supplementary/Figure S1.pdf
- insects-2418588 - Supplementary/Table S1.xlsx
