# Supplementary material for: Bioclimatic and Landscape Factors drive the Potential Distribution of Philaenus spumarius, Neophilaenus campestris and N. lineatus (Hemiptera, Aphrophoridae) in Southeastern Iberian Peninsula
Source: Insects. 2023 Jun 30;14(7):592. doi: 10.3390/insects14070592 (PMC10380695; doi:10.3390/insects14070592)
Supplement: Supplementary file 1 [file insects-14-00592-s001.zip › insects-2418588 - Supplementary/Table S1.xlsx]

## Sheet: Table S1
Table S1: Coordinates, altitude, crop and total specimen captures of sample points.
Point	Cx	Cy	Altitude (m)	Crop	P. spumarius	N. campestris	N. lineatus	L. coleoptrata
1	568738	4208424	1258	Almond	40	92	11	0
2	568384	4224502	1087	Almond	203	54	18	139
3	577198	4225164	1366	Almond	19	25	0	1
4	576621	4196674	1150	Almond	0	1	0	0
5	585027	4214048	971	Almond_Walnut_Others	25	1	0	58
6	585022	4214036	988	Almond	110	4	11	0
7	567686	4222673	1135	Walnut	66	88	3	0
8	590240	4226278	1238	Almond	45	2	20	0
9	592002	4214303	821	Almond	7	0	1	0
10	593284	4200426	1000	Almond	14	8	0	0
11	592641	4233043	1053	Almond	12	1	0	0
12	600577	4175083	612	Almond	0	0	0	0
13	602887	4190995	738	Olive	0	37	0	0
14	602756	4183893	698	Almond	0	4	0	0
15	604615	4220113	630	Olive	1	1	6	0
16	606744	4155385	472	Grapevine	0	0	0	0
17	608662	4214537	638	Almond_Olive	43	1	2	0
18	614112	4146824	384	Citric	0	0	0	0
19	607825	4176032	500	Almond	0	0	0	0
20	608127	4169859	626	Almond_Others	0	0	0	0
21	610106	4233746	366	Almond_Stone fruit	0	0	0	0
22	609509	4197250	939	Almond	0	5	0	0
23	613453	4179772	530	Olive	2	4	0	0
24	613210	4151161	180	Pomegranate	0	0	0	0
25	616606	4223787	443	Almond	0	1	0	0
26	617431	4155930	433	Almond_Olive	0	0	0	0
27	619427	4220667	499	Almond_Olive	1	1	0	0
28	620550	4205265	649	Almond_Others	0	0	0	0
29	620256	4143408	204	Citric	0	0	0	0
30	621301	4210057	629	Almond	1	0	0	0
31	624080	4227484	412	Almond_Olive	0	0	0	0
32	626545	4239202	359	Stone fruit	0	0	0	0
33	627420	4237530	319	Stone fruit	0	0	0	0
34	626136	4145790	207	Citric	0	0	0	0
35	628538	4201485	474	Almond_Stone fruit	2	3	0	0
36	629134	4240646	372	Grapevine_Stone fruit	0	0	0	0
39	632260	4242827	355	Stone fruit	0	0	0	0
40	631544	4184259	406	Citric	0	0	0	0
41	632441	4261084	733	Almond_Grapevine	4	3	1	0
42	632358	4242424	343	Olive_Stone fruit	0	0	0	0
43	633653	4206215	492	Almond	0	0	0	0
44	633483	4184144	327	Grapevine	0	0	0	0
45	639685	4269175	707	Almond_Grapevine	0	3	59	0
46	635220	4234507	217	Stone fruit	0	0	0	0
47	636552	4210792	277	Olive_Citric	0	0	0	0
48	636683	4160150	270	Almond_Olive_Carob	0	0	0	0
49	638314	4172694	272	Almond_Olive	0	0	0	0
51	640182	4187088	210	Olive	0	0	0	0
52	641113	4181750	280	Olive	0	0	0	0
53	641988	4227817	222	Citric	1	0	0	0
54	643560	4213255	266	Almond_Olive	0	0	0	0
55	643549	4208064	313	Almond_Olive	0	2	0	0
56	645324	4178782	275	Citric	0	1	0	0
58	646908	4220792	204	Olive_Stone fruit	0	2	0	0
59	645313	4178737	257	Citric	0	0	0	0
60	652131	4184020	347	Citric_Olive	0	0	0	0
61	650462	4179906	262	Citric	0	0	0	0
62	648002	4201105	270	Almond	0	0	0	0
63	651591	4183243	343	Almond_Others	0	0	0	0
64	650349	4178868	233	Citric	0	0	0	0
65	651084	4178598	235	Citric	0	0	0	0
66	653349	4202189	162	Citric	0	0	4	0
67	656583	4244224	476	Grapevine	0	0	0	0
68	658115	4235297	707	Almond	4	2	5	0
69	657198	4218351	164	Olive_Citric_Stone fruit	8	17	0	0
70	656971	4215752	171	Olive	0	0	19	0
71	647693	4181292	274	Olive	0	2	0	0
72	659370	4273830	718	Almond_Olive_Grapevine	5	6	16	0
73	662791	4287063	796	Almond	3	3	335	0
74	661885	4164829	263	Almond_Olive_Carob	0	0	0	0
75	663545	4199132	216	Pinar	0	0	0	0
76	664534	4190683	297	Almond_Carob	1	0	0	0
77	664007	4179496	183	Olive_Carob	0	0	0	0
78	665284	4246256	623	Almond	25	12	16	0
79	668108	4217566	117	Citric	0	0	1	0
80	668203	4175985	156	Almond_Carob	0	0	0	0
81	667132	4172473	208	Almond_Carob	0	0	0	0
82	667666	4264925	659	Almond	15	4	1	0
83	664796	4174232	245	Almond_Carob	0	0	0	0
84	671523	4212957	82	Citric	0	0	0	0
85	674364	4219072	150	Citric	0	0	0	0
86	673327	4174363	116	Citric	0	1	0	0
87	672015	4196831	323	Almond	0	0	0	0
88	673411	4174253	114	Citric	0	0	0	0
89	674381	4236855	413	Almond_Olive_Carob	0	2	0	0
90	677998	4186792	151	Citric	0	0	0	0
91	677719	4171199	89	Olive	0	0	0	0
92	677984	4171918	95	Citric	0	0	0	0
93	678171	4170008	63	Olive	0	0	0	0
94	679418	4166179	50	Citric_abandonado	0	0	0	0
95	680464	4166619	160	Citric	0	0	0	0
96	683110	4168522	97	Carob	0	0	0	0
97	695338	4168277	64	Citric	0	0	0	0
98	689439	4172769	63	Citric	0	0	0	0
99	689071	4166923	151	Others	0	0	0	0
100	685244	4194785	189	Citric	0	0	0	0
